# Supplementary material for: Topological stratification of continuous genetic variation in large biobanks
Source: PLoS Genet. 2026 Mar 16;22(3):e1012068. doi: 10.1371/journal.pgen.1012068 (PMC13008251; doi:10.1371/journal.pgen.1012068)
Supplement: S1 Table — (XLSX) [file pgen.1012068.s024.xlsx]

## Sheet: Sheet1
Abbreviation	Population name
ACB	African Caribbean in Barbados
ASW	African Ancestry in SW USA
BEB	Bengali in Bangladesh
CDX	Chinese Dai in Xishuangbanna, China
CEU	Utah residents with Northern/Western European ancestry
CHB	Han Chinese in Beijing, China
CHS	Han Chinese South
CLM	Colombian in Medell'{i}n, Colombia
ESN	Esan in Nigeria
FIN	Finnish in Finland
GBR	British From England and Scotland
GWD	Gambian in Western Division -- Mandinka
GIH	Gujarati Indians in Houston, Texas, USA
IBS	Iberian Populations in Spain
ITU	Indian Telugu in the UK
JPT	Japanese in Tokyo, Japan
KHV	Kinh in Ho Chi Minh City, Vietnam
LWK	Luhya in Webuye, Kenya
MSL	Mende in Sierra Leone
MXL	Mexican Ancestry in Los Angeles, CA, USA
PEL	Peruvian in Lima, Peru
PJL	Punjabi in Lahore, Pakistan
PUR	Puerto Rican in Puerto Rico
STU	Sri Lankan Tamil in the UK
TSI	Toscani in Italy
YRI	Yoruba in Ibadan, Nigeria
