# Supplementary material for: Topological stratification of continuous genetic variation in large biobanks
Source: PLoS Genet. 2026 Mar 16;22(3):e1012068. doi: 10.1371/journal.pgen.1012068 (PMC13008251; doi:10.1371/journal.pgen.1012068)
Supplement: S2 Table — (XLSX) [file pgen.1012068.s025.xlsx]

## Sheet: Sheet1
1KGP population	Cluster label	1KGP in cluster	Total in 1KGP	Proportion in cluster
ACB	0	122	122	1
ASW	0	103	107	0.962617
ASW	5	3	107	0.0280374
ASW	15	1	107	0.0093458
BEB	1	133	143	0.93007
BEB	11	10	143	0.0699301
CDX	2	104	105	0.990476
CDX	4	1	105	0.0095238
CEU	3	183	183	1
CHB	4	105	105	1
CHS	4	171	171	1
CLM	5	142	146	0.972603
CLM	15	4	146	0.0273973
ESN	6	172	172	1
FIN	7	104	104	1
GBR	3	105	105	1
GIH	8	69	111	0.621622
GIH	17	41	111	0.369369
GIH	11	1	111	0.009009
GWD	9	179	180	0.994444
GWD	14	1	180	0.0055556
IBS	10	162	162	1
ITU	11	109	118	0.923729
ITU	17	9	118	0.0762712
JPT	12	104	105	0.990476
JPT	4	1	105	0.0095238
KHV	2	118	121	0.975207
KHV	4	3	121	0.0247934
LWK	13	110	110	1
MSL	14	122	122	1
MXL	15	97	104	0.932692
MXL	10	7	104	0.0673077
PEL	16	128	129	0.992248
PEL	5	1	129	0.0077519
PJL	17	95	155	0.612903
PJL	19	48	155	0.309677
PJL	11	12	155	0.0774194
PUR	18	145	149	0.973154
PUR	0	4	149	0.0268456
STU	11	124	128	0.96875
STU	17	4	128	0.03125
TSI	10	111	111	1
YRI	20	181	182	0.994506
YRI	6	1	182	0.0054945
