# Supplementary material for: Topological stratification of continuous genetic variation in large biobanks
Source: PLoS Genet. 2026 Mar 16;22(3):e1012068. doi: 10.1371/journal.pgen.1012068 (PMC13008251; doi:10.1371/journal.pgen.1012068)
Supplement: S3 Table — (XLSX) [file pgen.1012068.s026.xlsx]

## Sheet: Sheet1
Cluster	1KGP population	1KGP population in cluster	Proportion
0	ACB	122	0.532751
0	ASW	103	0.449782
0	PUR	4	0.0174672
1	BEB	133	1
2	CDX	104	0.468469
2	KHV	118	0.531532
3	CEU	183	0.635417
3	GBR	105	0.364583
4	CDX	1	0.0035587
4	CHB	105	0.373665
4	CHS	171	0.608541
4	JPT	1	0.0035587
4	KHV	3	0.0106762
5	ASW	3	0.0205479
5	CLM	142	0.972603
5	PEL	1	0.0068493
6	ESN	172	0.99422
6	YRI	1	0.0057803
7	FIN	104	1
8	GIH	69	1
9	GWD	179	1
10	IBS	162	0.578571
10	MXL	7	0.025
10	TSI	111	0.396429
11	BEB	10	0.0390625
11	GIH	1	0.0039062
11	ITU	109	0.425781
11	PJL	12	0.046875
11	STU	124	0.484375
12	JPT	104	1
13	LWK	110	1
14	GWD	1	0.0081301
14	MSL	122	0.99187
15	ASW	1	0.0098039
15	CLM	4	0.0392157
15	MXL	97	0.95098
16	PEL	128	1
17	GIH	41	0.275168
17	ITU	9	0.0604027
17	PJL	95	0.637584
17	STU	4	0.0268456
18	PUR	145	1
19	PJL	48	1
20	YRI	181	1
