# Supplementary material for: Topological stratification of continuous genetic variation in large biobanks
Source: PLoS Genet. 2026 Mar 16;22(3):e1012068. doi: 10.1371/journal.pgen.1012068 (PMC13008251; doi:10.1371/journal.pgen.1012068)
Supplement: S4 Table — (XLSX) [file pgen.1012068.s027.xlsx]

## Sheet: Sheet1
Population 1	Population 2	Hudson FST
CEU	GBR	0.00129953
ITU	STU	0.00203219
CHB	CHS	0.00239571
IBS	TSI	0.00264369
CDX	KHV	0.00273801
ESN	YRI	0.00289274
BEB	ITU	0.00353727
GBR	IBS	0.00367235
BEB	STU	0.00367444
GBR	TSI	0.00401779
GIH	ITU	0.00427874
CEU	IBS	0.00446128
ITU	PJL	0.00450212
GIH	PJL	0.0045024
CEU	TSI	0.00463583
ACB	YRI	0.00503464
GIH	STU	0.00510104
PJL	STU	0.00516846
CHS	KHV	0.00534391
GWD	MSL	0.00540758
ACB	ASW	0.00542239
BEB	GIH	0.00549445
BEB	PJL	0.00551562
MSL	YRI	0.0058627
ACB	ESN	0.00591711
