# Supplementary material for: Topological stratification of continuous genetic variation in large biobanks
Source: PLoS Genet. 2026 Mar 16;22(3):e1012068. doi: 10.1371/journal.pgen.1012068 (PMC13008251; doi:10.1371/journal.pgen.1012068)
Supplement: S5 Table — (XLSX) [file pgen.1012068.s028.xlsx]

## Sheet: Sheet1
Min. points	eps_hat	Number PCs	Number unclustered	Min. points	eps_hat	Number PCs	Number unclustered
5	0	2	218613	10	0	2	273869
5	0	3	317131	10	0	3	14369
5	0	4	384120	10	0	4	16778
5	0	5	11423	10	0	5	63767
5	0	6	92124	10	0	6	52090
5	0	7	99824	10	0	7	52906
5	0	8	65442	10	0	8	45236
5	0	9	113299	10	0	9	66286
5	0.3	2	14217	10	0.3	2	11900
5	0.3	3	30645	10	0.3	3	14369
5	0.3	4	183491	10	0.3	4	16778
5	0.3	5	11423	10	0.3	5	63767
5	0.3	6	92124	10	0.3	6	52090
5	0.3	7	99824	10	0.3	7	52906
5	0.3	8	65442	10	0.3	8	45236
5	0.3	9	113299	10	0.3	9	66286
5	0.5	2	8970	10	0.5	2	8972
5	0.5	3	19701	10	0.5	3	14369
5	0.5	4	61938	10	0.5	4	16778
5	0.5	5	11423	10	0.5	5	63767
5	0.5	6	92124	10	0.5	6	52090
5	0.5	7	99824	10	0.5	7	52906
5	0.5	8	65442	10	0.5	8	45236
5	0.5	9	113299	10	0.5	9	66286
