# Supplementary material for: Topological stratification of continuous genetic variation in large biobanks
Source: PLoS Genet. 2026 Mar 16;22(3):e1012068. doi: 10.1371/journal.pgen.1012068 (PMC13008251; doi:10.1371/journal.pgen.1012068)
Supplement: S6 Table — Participants are first asked “What is your ethnic group?” and then asked “What is your ethnic background?” For “Chinese”, there is no second question. Participants may also select “Prefer not to answer” for the second question; it is possible to have ethnic background recorded as ethnic group (e.g. just “White” or “Mixed”). Excluding “Do not know”, “Prefer not to answer”, and “Not available”, there were 20 unique values of ethnic background. (XLSX) [file pgen.1012068.s029.xlsx]

## Sheet: Sheet1
Ethnic group	Ethnic background
White	British
White	Irish
White	Any other white background
Mixed	White and Black Caribbean
Mixed	White and Black African
Mixed	White and Asian
Mixed	Any other mixed background
Asian or Asian British	Indian
Asian or Asian British	Pakistani
Asian or Asian British	Bangladeshi
Asian or Asian British	Any other Asian background
Black or Black British	Caribbean
Black or Black British	African
Black or Black British	Any other Black background
Chinese
Other ethnic group
Do not know
Prefer not to answer
