# Supplementary material for: Topological stratification of continuous genetic variation in large biobanks
Source: PLoS Genet. 2026 Mar 16;22(3):e1012068. doi: 10.1371/journal.pgen.1012068 (PMC13008251; doi:10.1371/journal.pgen.1012068)
Supplement: S7 Table — Proportion refers to the proportion within the cluster. Categories with proportion below 0.05 are not listed. (XLSX) [file pgen.1012068.s030.xlsx]

## Sheet: Sheet1
Cluster	COB	Count	Proportion
n/a	England	<20	0.51
n/a	Morocco	<20	<0.1
n/a	Sudan	<20	<0.1
n/a	Libya	<20	<0.1
n/a	Wales	<20	<0.1
0	Japan	242	0.84
0	South Korea	26	0.09
1	Italy	35	0.83
1	England	<20	<0.2
2	Finland	136	0.92
3	England	1707	0.82
4	England	2418	0.76
4	Scotland	181	0.06
4	USA	170	0.05
5	Iran	502	0.31
5	Iraq	303	0.19
5	England	169	0.1
5	Cyprus	163	0.1
5	Turkey	135	0.08
6	Egypt	72	0.22
6	Algeria	70	0.21
6	Morocco	66	0.2
6	Libya	37	0.11
7	India	3019	0.33
7	Pakistan	1344	0.15
7	Kenya	1067	0.12
7	England	743	0.08
7	Sri Lanka	644	0.07
8	India	140	0.33
8	Kenya	124	0.29
8	Uganda	81	0.19
8	England	31	0.07
8	Tanzania	24	0.06
9	England	553	0.6
9	India	190	0.21
10	Somalia	76	0.84
10	Prefer not to answer	<20	<0.1
11	England	50	0.58
11	Wales	<20	<0.2
11	France	<20	<0.1
11	Egypt	<20	<0.1
12	Peru	35	0.29
12	Ecuador	24	0.2
12	Mexico	21	0.17
12	Bolivia	<20	<0.2
12	Colombia	<20	<0.2
13	Hong Kong	459	0.22
13	China	373	0.18
13	Philippines	321	0.16
13	Malaysia	314	0.15
14	England	194	0.49
14	Myanmar (Burma)	24	0.06
14	Hong Kong	23	0.06
15	Nepal	123	0.8
15	Prefer not to answer	<20	<0.1
16	Spain	330	0.39
16	Portugal	282	0.33
16	England	56	0.07
17	England	355844	0.82
17	Scotland	37490	0.09
18	Zimbabwe	258	0.26
18	Congo	144	0.14
18	Uganda	126	0.13
18	Kenya	111	0.11
18	Zambia	56	0.06
18	South Africa	53	0.05
19	Caribbean	2268	0.31
19	England	2077	0.28
19	Nigeria	1017	0.14
19	Ghana	867	0.12
20	England	3528	0.87
21	England	8338	0.54
21	Germany	970	0.06
21	Scotland	938	0.06
22	England	697	0.66
22	Caribbean	79	0.08
23	Ethiopia	57	0.33
23	Sudan	50	0.29
23	Eritrea	44	0.25
24	England	3178	0.62
25	England	74	0.21
25	South Africa	69	0.2
25	Mauritius	63	0.18
25	Caribbean	36	0.1
