# Supplementary material for: Topological stratification of continuous genetic variation in large biobanks
Source: PLoS Genet. 2026 Mar 16;22(3):e1012068. doi: 10.1371/journal.pgen.1012068 (PMC13008251; doi:10.1371/journal.pgen.1012068)
Supplement: S8 Table — Proportions refer to the proportion within the cluster. Categories with proportions below 0.05 are not listed. (PNG) [file pgen.1012068.s031.xlsx]

## Sheet: Sheet1
Cluster	EB	Count	Proportion
n/a	Mixed, White and Black African	<20	<0.3
n/a	Mixed, Any other mixed background	<20	<0.2
n/a	Other ethnic group, Other ethnic group	<20	<0.2
n/a	White, British	<20	<0.2
n/a	White, Any other white background	<20	<0.1
n/a	Black or Black British, African	<20	<0.1
0	Other ethnic group, Other ethnic group	220	0.76
0	Asian or Asian British, Any other Asian background	54	0.19
1	White, Any other white background	39	0.93
2	White, Any other white background	145	0.98
3	White, British	1585	0.76
3	White, Any other white background	407	0.2
4	White, British	1880	0.59
4	White, Any other white background	993	0.31
4	Other ethnic group, Other ethnic group	239	0.08
5	Other ethnic group, Other ethnic group	751	0.46
5	White, Any other white background	435	0.27
5	Asian or Asian British, Any other Asian background	229	0.14
5	White, British	103	0.06
6	Other ethnic group, Other ethnic group	223	0.68
6	White, Any other white background	47	0.14
6	Mixed, White and Black African	<20	<0.1
7	Asian or Asian British, Indian	5177	0.57
7	Asian or Asian British, Pakistani	1726	0.19
7	Asian or Asian British, Any other Asian background	1049	0.12
7	Other ethnic group, Other ethnic group	498	0.06
8	Asian or Asian British, Indian	419	0.99
9	Mixed, White and Asian	432	0.47
9	White, British	141	0.15
9	Asian or Asian British, Indian	84	0.09
9	Mixed, Any other mixed background	76	0.08
9	Other ethnic group, Other ethnic group	53	0.06
10	Black or Black British, African	67	0.74
10	Other ethnic group, Other ethnic group	22	0.24
11	Mixed, Any other mixed background	30	0.35
11	White, British	20	0.23
11	White, Any other white background	<20	<0.2
11	Mixed, White and Asian	<20	<0.2
11	Other ethnic group, Other ethnic group	<20	<0.2
12	Other ethnic group, Other ethnic group	90	0.74
12	Mixed, Any other mixed background	<20	<0.2
12	White, Any other white background	<20	<0.2
13	Chinese, Chinese	1454	0.7
13	Other ethnic group, Other ethnic group	323	0.16
13	Asian or Asian British, Any other Asian background	232	0.11
14	Mixed, Any other mixed background	114	0.29
14	Mixed, White and Asian	93	0.23
14	Other ethnic group, Other ethnic group	61	0.15
14	Asian or Asian British, Any other Asian background	44	0.11
14	Chinese, Chinese	31	0.08
14	White, British	31	0.08
15	Asian or Asian British, Any other Asian background	63	0.41
15	Other ethnic group, Other ethnic group	63	0.41
15	Not Available	22	0.14
16	White, Any other white background	753	0.89
16	White, British	53	0.06
17	White, British	412206	0.95
18	Black or Black British, African	773	0.77
18	Other ethnic group, Other ethnic group	190	0.19
19	Black or Black British, Caribbean	4143	0.56
19	Black or Black British, African	2225	0.3
19	Other ethnic group, Other ethnic group	602	0.08
20	White, British	3778	0.93
20	White, Any other white background	221	0.05
21	White, British	7848	0.51
21	White, Any other white background	7020	0.45
22	Mixed, White and Black Caribbean	408	0.39
22	Mixed, White and Black African	254	0.24
22	Mixed, Any other mixed background	111	0.11
22	Black or Black British, Caribbean	106	0.1
22	Other ethnic group, Other ethnic group	69	0.07
23	Black or Black British, African	95	0.54
23	Other ethnic group, Other ethnic group	64	0.37
24	White, British	3416	0.67
24	White, Any other white background	646	0.13
24	Other ethnic group, Other ethnic group	285	0.06
25	Other ethnic group, Other ethnic group	100	0.29
25	Mixed, Any other mixed background	83	0.24
25	Mixed, White and Black African	24	0.07
25	Black or Black British, Caribbean	23	0.07
