# Supplementary material for: Topological stratification of continuous genetic variation in large biobanks
Source: PLoS Genet. 2026 Mar 16;22(3):e1012068. doi: 10.1371/journal.pgen.1012068 (PMC13008251; doi:10.1371/journal.pgen.1012068)
Supplement: S9 Table — The model is between minor allele frequency (MAF) of rs4420638 within each cluster from Fig 6a and the R2 of a PGS for LDL generated by VIPRS using the clusters from Fig 6a. The plot of the regression is present in S18 Fig. (XLSX) [file pgen.1012068.s032.xlsx]

## Sheet: Sheet1
Coefficient	Estimate	Std error	p-val
(Intercept)	0.018	0.016
MAF	0.401	0.1	<0.01
			p-val
Obs	26
R2	0.402
Adj R2	0.378
Res Std Err	0.025	(df=24)
F-Stat	16.163	(df=1;24)	<0.01
