# Supplementary material for: Topological stratification of continuous genetic variation in large biobanks
Source: PLoS Genet. 2026 Mar 16;22(3):e1012068. doi: 10.1371/journal.pgen.1012068 (PMC13008251; doi:10.1371/journal.pgen.1012068)
Supplement: S10 Table — Linear regression model between minor allele frequency (MAF) of rs7412 within each cluster from Fig 6a and the R2 of a PGS for LDL generated by VIPRS using the clusters from Fig 6a. The plot of the regression is present in S19 Fig. (XLSX) [file pgen.1012068.s033.xlsx]

## Sheet: Sheet1
Coefficient	Estimate	Std error	p-val
(Intercept)	0.041	0.014	<0.01
MAF	0.609	0.202	<0.01
			p-val
Obs	26
R2	0.275
Adj R2	0.245
Res Std Err	0.027	(df=24)
F-Stat	9.126	(df=1;24)	<0.01
