# Supplementary material for: Topological stratification of continuous genetic variation in large biobanks
Source: PLoS Genet. 2026 Mar 16;22(3):e1012068. doi: 10.1371/journal.pgen.1012068 (PMC13008251; doi:10.1371/journal.pgen.1012068)
Supplement: S11 Table — One model (PCA) uses the top 40 PCs to estimate phenotypes, while the other (CLS) uses a cluster-smoothed phenotype estimate from Equation 1 in addition to the top 40 PCs. Values in the table are the average mean squared error with the average number of testing samples in a five-fold cross validation. (XLSX) [file pgen.1012068.s034.xlsx]

## Sheet: Sheet1
phenotype	model	Any other mixed background	Any other white background	British	Chinese	Irish	Other ethnic group	Pakistani	White and Asian
Basophil count	CLS	0.874 (n=194)	0.835 (n=3058)	1 (n=83497)	0.511 (n=291)	1.148 (n=2471)	1.101 (n=837)	1.126 (n=337)	0.726 (n=156)
Basophil count	PCA	0.942 (n=194)	0.836 (n=3058)	0.999 (n=83497)	0.524 (n=291)	1.151 (n=2471)	1.114 (n=837)	1.163 (n=337)	0.763 (n=156)
BMI	CLS	1.183 (n=198)	1.051 (n=3150)	0.984 (n=85947)	0.649 (n=299)	0.959 (n=2541)	1.096 (n=858)	0.936 (n=344)	1.056 (n=160)
BMI	PCA	1.219 (n=198)	1.044 (n=3150)	0.981 (n=85947)	0.657 (n=299)	0.961 (n=2541)	0.991 (n=858)	0.946 (n=344)	1.159 (n=160)
Eosinophil count	CLS	1.3 (n=194)	0.917 (n=3058)	0.974 (n=83497)	1.171 (n=291)	1.041 (n=2471)	1.292 (n=837)	1.661 (n=337)	1.354 (n=156)
Eosinophil count	PCA	1.384 (n=194)	0.918 (n=3058)	0.973 (n=83497)	1.207 (n=291)	1.044 (n=2471)	1.268 (n=837)	1.721 (n=337)	1.451 (n=156)
Erythrocyte count	CLS	1.092 (n=195)	0.993 (n=3063)	0.965 (n=83645)	1.441 (n=291)	0.989 (n=2477)	1.251 (n=839)	1.366 (n=337)	1.069 (n=156)
Erythrocyte count	PCA	1.157 (n=195)	0.99 (n=3063)	0.961 (n=83645)	1.449 (n=291)	0.992 (n=2477)	1.23 (n=839)	1.409 (n=337)	1.147 (n=156)
FEV1	CLS	0.863 (n=181)	0.867 (n=2896)	0.918 (n=78597)	0.861 (n=280)	0.978 (n=2308)	1.18 (n=786)	1.264 (n=311)	0.903 (n=148)
FEV1	PCA	0.82 (n=181)	0.844 (n=2896)	0.913 (n=78597)	0.886 (n=280)	0.98 (n=2308)	0.961 (n=786)	1.275 (n=311)	0.882 (n=148)
FVC	CLS	0.924 (n=181)	0.852 (n=2896)	0.899 (n=78597)	0.937 (n=280)	0.948 (n=2308)	1.288 (n=786)	1.39 (n=311)	0.886 (n=148)
FVC	PCA	0.866 (n=181)	0.82 (n=2896)	0.893 (n=78597)	0.957 (n=280)	0.951 (n=2308)	1.074 (n=786)	1.406 (n=311)	0.861 (n=148)
Leukocyte count	CLS	1.012 (n=195)	0.977 (n=3063)	0.987 (n=83644)	0.939 (n=291)	1.021 (n=2477)	1.134 (n=839)	0.861 (n=337)	0.971 (n=156)
Leukocyte count	PCA	1.067 (n=195)	0.973 (n=3063)	0.985 (n=83644)	0.982 (n=291)	1.026 (n=2477)	1.06 (n=839)	0.888 (n=337)	1.024 (n=156)
Lymphocyte count	CLS	1.01 (n=194)	0.946 (n=3058)	0.99 (n=83497)	0.841 (n=291)	0.987 (n=2471)	1.046 (n=837)	0.925 (n=337)	0.972 (n=156)
Lymphocyte count	PCA	1.039 (n=194)	0.944 (n=3058)	0.988 (n=83497)	0.889 (n=291)	0.99 (n=2471)	1.025 (n=837)	0.952 (n=337)	1.032 (n=156)
Monocyte count	CLS	1.508 (n=194)	0.935 (n=3058)	0.99 (n=83497)	0.733 (n=291)	1.071 (n=2471)	1.027 (n=837)	1.079 (n=337)	1.178 (n=156)
Monocyte count	PCA	1.632 (n=194)	0.936 (n=3058)	0.989 (n=83497)	0.757 (n=291)	1.076 (n=2471)	1.007 (n=837)	1.13 (n=337)	1.215 (n=156)
Neutrophil count	CLS	1.127 (n=194)	0.966 (n=3058)	0.977 (n=83497)	0.974 (n=291)	1.03 (n=2471)	1.192 (n=837)	0.886 (n=337)	0.941 (n=156)
Neutrophil count	PCA	1.174 (n=194)	0.961 (n=3058)	0.976 (n=83497)	1.018 (n=291)	1.033 (n=2471)	1.09 (n=837)	0.916 (n=337)	0.994 (n=156)
Standing height	CLS	1.027 (n=199)	1.061 (n=3154)	0.967 (n=86037)	0.799 (n=299)	0.936 (n=2544)	1.058 (n=859)	0.888 (n=344)	0.873 (n=160)
Standing height	PCA	0.993 (n=199)	0.96 (n=3154)	0.953 (n=86037)	0.815 (n=299)	0.932 (n=2544)	0.914 (n=859)	0.905 (n=344)	0.896 (n=160)
Weight	CLS	1.181 (n=198)	1.032 (n=3151)	0.978 (n=85979)	0.673 (n=299)	0.97 (n=2543)	1.208 (n=859)	0.913 (n=344)	1.039 (n=160)
Weight	PCA	1.193 (n=198)	1.019 (n=3151)	0.976 (n=85979)	0.686 (n=299)	0.972 (n=2543)	1.001 (n=859)	0.921 (n=344)	1.137 (n=160)
