# Supplementary material for: Topological stratification of continuous genetic variation in large biobanks
Source: PLoS Genet. 2026 Mar 16;22(3):e1012068. doi: 10.1371/journal.pgen.1012068 (PMC13008251; doi:10.1371/journal.pgen.1012068)
Supplement: S12 Table — One model (PCA) uses the top 40 PCs to estimate phenotypes, while the other (CLS) uses a cluster-smoothed phenotype estimate from Equation 1 in addition to the top 40 PCs.Values in the table are the average mean squared error with the average number of testing samples in a five-fold cross validation. (XLSX) [file pgen.1012068.s035.xlsx]

## Sheet: Sheet1
phenotype	model	African	Any other Asian background	Bangladeshi	Caribbean	Indian	White	White and Black African	White and Black Caribbean
Basophil count	CLS	1.107 (n=607)	0.739 (n=335)	0.529 (n=41)	0.96 (n=813)	0.922 (n=1094)	1.351 (n=106)	0.87 (n=78)	1.701 (n=115)
Basophil count	PCA	1.105 (n=607)	0.753 (n=335)	0.668 (n=41)	0.971 (n=813)	0.928 (n=1094)	1.741 (n=106)	1.172 (n=78)	1.846 (n=115)
BMI	CLS	1.052 (n=630)	0.801 (n=344)	2.398 (n=43)	1.214 (n=849)	0.878 (n=1112)	1.285 (n=108)	1.288 (n=80)	1.169 (n=118)
BMI	PCA	1.06 (n=630)	0.811 (n=344)	0.942 (n=43)	1.22 (n=849)	0.882 (n=1112)	1.476 (n=108)	1.545 (n=80)	1.232 (n=118)
Eosinophil count	CLS	1.365 (n=607)	1.756 (n=335)	1.936 (n=41)	1.106 (n=813)	1.61 (n=1094)	0.94 (n=106)	1.469 (n=78)	0.981 (n=115)
Eosinophil count	PCA	1.388 (n=607)	1.792 (n=335)	2.479 (n=41)	1.116 (n=813)	1.626 (n=1094)	1.156 (n=106)	1.556 (n=78)	1.008 (n=115)
Erythrocyte count	CLS	1.506 (n=608)	1.214 (n=337)	1.243 (n=42)	1.523 (n=816)	1.355 (n=1097)	1.099 (n=106)	1.361 (n=78)	1.219 (n=115)
Erythrocyte count	PCA	1.517 (n=608)	1.23 (n=337)	1.654 (n=42)	1.546 (n=816)	1.354 (n=1097)	1.511 (n=106)	1.744 (n=78)	1.316 (n=115)
FEV1	CLS	1.212 (n=577)	1.232 (n=315)		0.964 (n=775)	1.027 (n=1053)	1.274 (n=96)	0.843 (n=73)	0.999 (n=109)
FEV1	PCA	1.176 (n=577)	1.155 (n=315)		0.968 (n=775)	1.007 (n=1053)	1.515 (n=96)	0.989 (n=73)	1.081 (n=109)
FVC	CLS	1.416 (n=577)	1.414 (n=315)		1.138 (n=775)	1.174 (n=1053)	1.071 (n=96)	0.855 (n=73)	1.009 (n=109)
FVC	PCA	1.384 (n=577)	1.305 (n=315)		1.147 (n=775)	1.154 (n=1053)	1.355 (n=96)	0.975 (n=73)	1.122 (n=109)
Leukocyte count	CLS	0.912 (n=608)	0.938 (n=337)	0.86 (n=42)	1.192 (n=816)	0.854 (n=1097)	1.034 (n=106)	1.195 (n=78)	1.045 (n=115)
Leukocyte count	PCA	0.902 (n=608)	0.939 (n=337)	1.199 (n=42)	1.19 (n=816)	0.865 (n=1097)	1.233 (n=106)	1.654 (n=78)	1.199 (n=115)
Lymphocyte count	CLS	0.932 (n=607)	1.09 (n=335)	0.908 (n=41)	1.082 (n=813)	1.032 (n=1094)	0.945 (n=106)	1.079 (n=78)	0.999 (n=115)
Lymphocyte count	PCA	0.944 (n=607)	1.084 (n=335)	1.298 (n=41)	1.094 (n=813)	1.047 (n=1094)	1.026 (n=106)	1.251 (n=78)	1.108 (n=115)
Monocyte count	CLS	0.913 (n=607)	1.178 (n=335)	1.205 (n=41)	1.011 (n=813)	0.951 (n=1094)	1.122 (n=106)	0.927 (n=78)	0.96 (n=115)
Monocyte count	PCA	0.916 (n=607)	1.195 (n=335)	1.512 (n=41)	1.018 (n=813)	0.963 (n=1094)	1.383 (n=106)	1.101 (n=78)	1.099 (n=115)
Neutrophil count	CLS	1.007 (n=607)	0.945 (n=335)	0.893 (n=41)	1.3 (n=813)	0.861 (n=1094)	1 (n=106)	1.172 (n=78)	1.036 (n=115)
Neutrophil count	PCA	0.995 (n=607)	0.962 (n=335)	1.284 (n=41)	1.298 (n=813)	0.868 (n=1094)	1.202 (n=106)	1.591 (n=78)	1.178 (n=115)
Standing height	CLS	0.975 (n=631)	0.937 (n=345)	0.772 (n=44)	0.955 (n=850)	0.959 (n=1114)	1.05 (n=108)	1 (n=80)	1.072 (n=119)
Standing height	PCA	0.978 (n=631)	0.926 (n=345)	1.08 (n=44)	0.96 (n=850)	0.931 (n=1114)	1.119 (n=108)	1.097 (n=80)	1.109 (n=119)
Weight	CLS	1.15 (n=630)	0.874 (n=347)	0.799 (n=43)	1.23 (n=851)	0.919 (n=1135)	1.261 (n=108)	1.26 (n=80)	1.142 (n=119)
Weight	PCA	1.15 (n=630)	0.859 (n=347)	0.956 (n=43)	1.237 (n=851)	0.911 (n=1135)	1.411 (n=108)	1.527 (n=80)	1.185 (n=119)
